# Supplementary material for: Vector Competence of Mosquitoes from Germany for Sindbis Virus
Source: Viruses. 2022 Nov 26;14(12):2644. doi: 10.3390/v14122644 (PMC9785343; doi:10.3390/v14122644)
Supplement: Supplementary file 1 [file viruses-14-02644-s001.zip]

Archive with 1 entries (1 files):
- viruses-2052715-supplementary.pdf
